# Supplementary material for: Vibrationally-resolved RIXS reveals OH-group formation in oxygen redox active Li-ion battery cathodes
Source: Phys Chem Chem Phys. 2024 Jul 2;26(28):19460–8. doi: 10.1039/d4cp01766h (PMC11253246; doi:10.1039/d4cp01766h)
Supplement: CP-026-D4CP01766H-s001 [file CP-026-D4CP01766H-s001.txt]

File Name : si_oh_main_compare.pdf

Caption : fig. esi 1. o <i>k</i>-edge rixs spectra of delithiated lrnmc and nca (fresh) are shown to compare the intensity of the vibrational feature of oh at low energy loss with the main band feature at roughly 10 ev energy loss. the spectra have been scaled to the same peak intensity of the main band feature. the displayed data is derived by integrating over the rixs spectra from 533.4 ev to 535.6 ev excitation energy.

File Name : si_oh_lines_raw.pdf

Caption : fig. esi 2. unsmoothed o <i>k</i>-edge rixs spectra in the region of oh vibrations are shown for nca and lrnmc samples. the displayed data is derived by integrating over the rixs spectra from 533.4 ev to 535.6 ev excitation energy.

File Name : si_oh_prixsy.pdf

Caption : fig. esi 3. partial rixs yield (prixsy) of lrnmc and nca samples. a shift in energy position of the oh peak can be observed between lithiated and delithiated samples. the spectra are displayed along the excitation energy axis and are made by integrating over the first oh-stretching mode peak from 0.387 ev to 0.478 ev rixs energy loss (21 channels - 91mev). the vertical dashed lines are guides to the eye for the center of gravity of the o<sub>2</sub> and oh peaks. the double arrow indicates the shift of the oh peak during cycling.

File Name : si_ec_nca.pdf

Caption : fig. esi 4. initial charge/discharge curves for the nca samples studied in the current work: (a) "fresh: lithiated"; (b) "fresh: delithiated"; (c) "aged 0-50: lithiated"; (d) "aged 0-50: delithiated"; (e) "aged 0-100: lithiated"; (f) "aged 0-100: delithiated".

File Name : si_ec_nmc.pdf

Caption : fig. esi 5. charge/discharge curve for the lrnmc samples studied in the current work: (a) pristine; (b) beginning of plateau (bop); (c) end of plateau (eop); (d) delithiated; (e) re-lithiated.
